# Supplementary material for: Genome-Wide Identification, and In-Silico Expression Analysis of YABBY Gene Family in Response to Biotic and Abiotic Stresses in Potato (Solanum tuberosum)
Source: Genes (Basel). 2023 Mar 29;14(4):824. doi: 10.3390/genes14040824 (PMC10137784; doi:10.3390/genes14040824)
Supplement: Supplementary file 1 [file genes-14-00824-s001.zip]

Archive with 1 entries (1 files):
- genes-2284668-Supplementary.pdf
